# Supplementary material for: Bioactivity-Guided Identification of Metabolites from Syzygium polycephalum with Antioxidant and α-Glucosidase Inhibitory Activities
Source: Molecules. 2026 Jun 15;31(12):2106. doi: 10.3390/molecules31122106 (PMC13305720; doi:10.3390/molecules31122106)
Supplement: Supplementary file 1 [file molecules-31-02106-s001.zip]

Archive with 1 entries (1 files):
- molecules-4331679-supplementary.pdf
